# Supplementary material for: Effect of Ion Selectivity on Current Production in Sewage Microbial Fuel Cell Separators
Source: Membranes (Basel). 2022 Feb 3;12(2):183. doi: 10.3390/membranes12020183 (PMC8878261; doi:10.3390/membranes12020183)
Supplement: Supplementary file 1 [file membranes-12-00183-s001.zip]

Archive with 1 entries (1 files):
- membranes-1510886-supplementary.pdf
